# Supplementary material for: The Antibacterial Effect of Selected Essential Oils and Their Bioactive Constituents on Pseudomonas savastanoi pv. savastanoi: Phytotoxic Properties and Potential for Future Olive Disease Control
Source: Microorganisms. 2023 Nov 9;11(11):2735. doi: 10.3390/microorganisms11112735 (PMC10673089; doi:10.3390/microorganisms11112735)
Supplement: Supplementary file 1 [file microorganisms-11-02735-s001.zip]

Archive with 1 entries (1 files):
- microorganisms-2674093-supplementary.pdf
